# Supplementary material for: Machine Learning-Based Approach towards Identification of Pharmaceutical Suspensions Exploiting Speckle Pattern Images
Source: Sensors (Basel). 2024 Oct 15;24(20):6635. doi: 10.3390/s24206635 (PMC11511328; doi:10.3390/s24206635)
Supplement: Supplementary file 1 [file sensors-24-06635-s001.zip]

Archive with 1 entries (1 files):
- sensors-3068985-supplementary.pdf
